# Supplementary material for: Experimental Study on an Inclined Cylindrical Piezoelectric Energy Harvester
Source: Micromachines (Basel). 2026 Mar 19;17(3):372. doi: 10.3390/mi17030372 (PMC13028851; doi:10.3390/mi17030372)
Supplement: Supplementary file 1 [file micromachines-17-00372-s001.zip]

Archive with 1 entries (1 files):
- micromachines-4180669-supplementary.mp4
